# Supplementary material for: The sleep-first effect of perampanel in children with self-limited epilepsy with centrotemporal spikes: A temporal efficacy analysis in the context of complex polytherapy
Source: PLoS One. 2026 Apr 7;21(4):e0344753. doi: 10.1371/journal.pone.0344753 (PMC13056165; doi:10.1371/journal.pone.0344753)
Supplement: S1 Data — (XLS) [file pone.0344753.s001.xls]

## Sheet: Sheet1
								ASM		spike-wave index					seizure						MRI of the head	N1 Stage Duration(minutes）			N2 Stage Duration(minutes）			N3 Stage Duration(minutes）			REM Stage Duration(minutes）			CSHQ
Sex	Family history	Age of onset of epilepsy（year）	Seizure duration（min）	Serious adverse events (at 2 Months)	Dose reduction due to AEs(at 2 Months)	Treatment discontinuation due to Aes(at 2 Months)	Age（year）	Number of combination ASM	Combination ASM type	Base value	After treatment（1 Month）	After treatment（1 Month）	After treatment（2 Month）	After treatment（2 Month）	Before treatment	After treatment（1 Month）	After treatment（2 Month）	Before treatment	After treatment（1 Month）	After treatment（2 Month）		Base value	After treatment（1 Month）	After treatment（2Month）	Base value	After treatment（1 Month）	After treatment（2 Month）	Base value	After treatment（1 Month）	After treatment（2Month）	Base value	After treatment（1 Month）	After treatment（2Month）	Base value（people)	Bedtime Resistance	Sleep Onset Delay	Sleep Duration	Sleep Anxiety	Night Wakings	Parasomnias	Sleep Disordered Breathing	Daytime Sleepiness	Total Score		After treatment（1 Month）	Bedtime Resistance	Sleep Onset Delay	Sleep Duration	Sleep Anxiety
Male	No	0	1	NO	NO	NO	6	3	Topiramate 、Clonazepam、Sodium valproate	32	relief < 50%	25	relief ≥ 50%	10	no relief or relief < 50%	no relief	relief ≥ 90%	4	4	0	no anomalies	45	28	35	225	237	241	68	96	92	91	104	105		9	2	6	7	5	8	2	14	53			7	1	4	5
Male	No	1	2	NO	NO	NO	6	2	Topiramate 、Sodium valproate	38	relief < 50%	26	relief ≥ 50%	8	no relief or relief < 50%	relief ≥ 50%	relief ≥ 90%	5	2	0	no anomalies	35	35	26	229	242	222	49	77	84	74	88	95		9	1	5	4	4	9	3	12	47			6	1	4	5
Male	No	3	9	NO	NO	NO	4	3	Clonazepam、Sodium valproate、Topiramate	35	relief < 50%	25	relief < 50%	20	no relief or relief < 50%	relief < 50%	relief ≥ 50%	4	3	2	no anomalies	40	31	31	217	225	236	63	103	90	87	100	102		9	2	6	5	4	8	3	14	51			6	1	3	6
Female	No	0	2	NO	NO	NO	4	3	Topiramate 、clonazepam、Levetiracetam	25	relief < 50%	24	relief ≥ 50%	10	no relief or relief < 50%	no relief	relief ≥ 50%	4	4	2	no anomalies	49	25	38	233	246	248	75	99	80	99	112	110		11	1	4	5	3	8	2	10	44			6	0	3	5
Male	No	0	2	NO	NO	NO	7	0	perampanel	32	relief < 50%	26	relief < 50%	19	no relief or relief < 50%	relief ≥ 50%	relief ≥ 50%	6	1	2	no anomalies	50	40	21	211	218	215	42	87	88	69	83	91		8	2	6	7	5	10	3	12	53			5	1	3	5
Female	No	5	2	NO	NO	NO	6	2	Levetiracetam、Oxcarbazepine	27	relief < 50%	25	relief ≥ 50%	9	no relief or relief < 50%	no relief	relief ≥ 90%	3	3	0	no anomalies	42	33	33	222	231	231	59	98	93	84	97	99		8	2	5	7	4	9	3	12	50			5	0	3	4
Female	No	1	8	NO	NO	NO	4	2	Sodium valproate、Oxcarbazepine	27	relief < 50%	25	relief ≥ 50%	10	no relief or relief < 50%	relief < 50%	relief ≥ 50%	5	4	2	no anomalies	33	29	24	231	240	243	70	88	77	94	78	88		7	1	5	5	3	9	2	13	45			5	1	2	5
Female	No	5	1.5	NO	NO	NO	7	2	Sodium valproate、Oxcarbazepine	43	relief < 50%	24	relief ≥ 50%	15	no relief or relief < 50%	relief ≥ 90%	relief ≥ 90%	10	1	1	no anomalies	51	22	36	206	211	209	58	83	87	65	94	97		9	2	4	7	3	11	4	11	51			5	1	2	5
Female	No	9	1	NO	NO	NO	11	2	Levetiracetam、Lamotrigine	35	relief < 50%	25	relief ≥ 90%	0	no relief or relief < 50%	relief ≥ 50%	relief ≥ 50%	7	3	2	no anomalies	31	36	28	220	229	228	55	89	90	81	101	103		8	2	5	4	4	9	3	12	47			7	1	3	6
Male	No	9	3	NO	NO	NO	11	0	perampanel	32	relief < 50%	25	relief ≥ 90%	0	no relief or relief < 50%	relief < 50%	relief ≥ 90%	5	3	0	no anomalies	44	34	35	226	235	234	61	70	74	88	74	85		7	2	5	5	6	9	5	12	51			6	0	2	4
Male	No	8	1	NO	NO	NO	9	3	Sodium valproate、Levetiracetam、Topiramate	29	relief < 50%	24	relief ≥ 50%	6	no relief or relief < 50%	relief ≥ 50%	relief ≥ 90%	4	1	0	no anomalies	26	37	20	201	206	204	47	86	88	61	98	100		7	2	4	5	6	8	2	11	45			8	1	2	3
Male	No	0	2.3	NO	NO	NO	6	3	Topiramate 、Clonazepam、Sodium valproate	28	relief < 50%	25	relief ≥ 90%	0	no relief or relief < 50%	relief < 50%	relief ≥ 50%	4	3	1	no anomalies	43	30	34	224	233	232	58	81	86	85	92	96		6	2	6	7	5	7	4	13	50			6	0	3	5
Male	No	7	1	NO	NO	NO	8	1	Levetiracetam	32	relief < 50%	25	relief ≥ 50%	6	no relief or relief < 50%	no relief	relief ≥ 90%	3	3	0	no anomalies	38	38	29	219	228	226	53	108	100	79	118	115		6	1	5	6	4	9	3	10	49			6	1	2	4
Male	No	4	4	NO	NO	NO	6	2	Sodium valproate、Lamotrigine	36	relief < 50%	26	relief < 50%	20	no relief or relief < 50%	relief < 50%	relief ≥ 50%	6	5	2	no anomalies	43	26	34	241	254	253	80	70	76	64	77	87		8	1	4	5	3	8	2	11	42			5	0	4	3
Male	No	6	3	NO	NO	NO	8	3	Sodium valproate、Racoxamine、Lamotrigine	33	relief < 50%	24	relief ≥ 50%	11	no relief or relief < 50%	relief ≥ 50%	relief ≥ 50%	3	1	1	no anomalies	28	32	24	205	210	208	44	80	85	77	91	95		9	2	4	5	6	7	3	13	49			5	2	2	5
Male	No	2	3	NO	NO	NO	4	3	Topiramate 、Clonazepam、Sodium valproate	31	relief < 50%	25	relief ≥ 90%	0	no relief or relief < 50%	relief < 50%	relief ≥ 90%	5	3	0	no anomalies	37	42	28	218	226	225	52	100	95	78	110	109		8	1	5	4	4	9	3	12	46			5	2	2	4
Male	No	8	1	NO	NO	NO	10	2	Sodium valproate、Lamotrigine	29	relief < 50%	26	relief ≥ 90%	0	no relief or relief < 50%	relief ≥ 50%	relief ≥ 50%	8	4	3	no anomalies	46	30	37	232	244	245	72	73	82	64	72	92		9	2	6	5	6	7	3	13	51			6	1	3	3
Male	No	1	2	NO	NO	NO	3	3	Topiramate 、Sodium valproate、Levetiracetam	35	relief < 50%	25	relief ≥ 50%	14	no relief or relief < 50%	relief < 50%	relief ≥ 90%	3	2	0	no anomalies	36	31	27	214	222	218	45	90	90	72	96	84		9	1	3	5	3	8	2	11	42			5	1	5	3
Female	No	7	2	NO	NO	NO	7	0	perampanel	34	relief < 50%	25	relief < 50%	19	no relief or relief < 50%	relief < 50%	relief ≥ 50%	5	3	2	no anomalies	41	39	32	227	236	235	62	65	73	87	99	98		9	2	6	7	5	5	2	13	49			6	0	3	3
Male	No	4	1	NO	NO	NO	6	0	perampanel	38	relief < 50%	24	relief ≥ 50%	9	no relief or relief < 50%	relief ≥ 90%	relief ≥ 50%	12	1	3	no anomalies	40	27	25	198	203	202	36	85	87	59	80	101		9	2	5	6	5	9	3	13	52			6	1	4	4
Male	No	6	5.5	NO	NO	NO	8	1	Sodium valproate	39	relief < 50%	25	relief ≥ 50%	10	no relief or relief < 50%	relief < 50%	relief ≥ 90%	4	3	0	no anomalies	39	33	30	223	232	230	57	88	89	83	103	89		7	2	5	5	3	7	2	11	42			6	1	3	3
Female	No	1	1	NO	NO	NO	6	1	Sodium valproate	36	relief < 50%	25	relief ≥ 50%	18	no relief or relief < 50%	no relief	relief ≥ 50%	3	3	1	no anomalies	40	29	31	225	243	233	60	67	79	86	124	104		7	2	4	7	5	10	4	13	52			7	0	3	5
Female	No	3	12	NO	NO	NO	9	1	Sodium valproate	39	relief < 50%	24	relief ≥ 50%	5	no relief or relief < 50%	relief ≥ 50%	relief ≥ 50%	5	2	1	no anomalies	45	36	23	208	217	212	39	93	91	67	90	119		8	2	5	6	4	9	4	11	49			7	1	4	4
Male	No	7	4	NO	NO	NO	10	1	Levetiracetam	36	relief < 50%	26	relief ≥ 90%	0	no relief or relief < 50%	no relief	relief ≥ 90%	3	3	0	no anomalies	39	32	33	229	238	238	65	113	103	66	76	94		9	2	4	7	2	8	3	14	49			5	1	4	6
Male	No	1	3.5	NO	NO	NO	4	2	Topiramate 、Sodium valproate	37	relief < 50%	27	relief < 50%	19	no relief or relief < 50%	relief < 50%	relief < 50%	7	5	4	no anomalies	42	26	34	247	262	259	66	79	84	79	106	86		10	1	3	5	3	8	2	11	43			5	0	2	4
Female	No	7	7	NO	NO	NO	9	1	Sodium valproate	32	relief < 50%	25	relief ≥ 90%	0	no relief or relief < 50%	relief ≥ 50%	relief ≥ 90%	6	3	0	no anomalies	51	41	29	218	227	207	51	91	75	77	87	108		7	1	6	7	3	8	4	12	48			5	1	3	5
Female	No	4	3	NO	NO	NO	4	1	Sodium valproate	36	relief < 50%	24	relief ≥ 50%	8	no relief or relief < 50%	relief ≥ 50%	relief ≥ 90%	3	1	0	no anomalies	38	30	21	204	210	240	34	95	92	75	84	93		8	2	5	6	4	9	2	12	48			7	1	4	4
Male	No	9	4	NO	NO	NO	10	2	Oxcarbazepine、Lamotrigine	24	no relief	26	relief ≥ 90%	0	no relief or relief < 50%	no relief	relief ≥ 90%	3	4	0	no anomalies	46	35	36	230	241	221	67	76	83	93	107	90		9	1	4	4	3	8	2	11	42			6	0	2	4
Female	No	1	2	NO	NO	NO	4	1	Lamotrigine	33	relief < 50%	25	relief ≥ 50%	10	no relief or relief < 50%	relief < 50%	relief ≥ 90%	3	2	0	no anomalies	45	37	28	216	225	217	48	72	81	73	114	112		9	2	6	7	2	8	2	11	47			5	1	4	5
Male	No	9	10	NO	NO	NO	10	0	perampanel	28	relief < 50%	25	relief ≥ 50%	5	no relief or relief < 50%	relief ≥ 50%	relief > 90%	5	2	0	no anomalies	34	24	25	213	221	250	44	105	98	80	85	107		9	2	5	5	4	9	3	12	49			4	2	2	4
Male	No	6	2	NO	NO	NO	6	1	Lamotrigine	29	relief < 50%	26	relief ≥ 90%	0	no relief or relief < 50%	no relief	relief ≥ 90%	4	4	0	no anomalies	48	31	30	235	248	255	77	91	90	87	100	102		9	2	4	8	6	11	3	14	57			5	1	5	6
[truncated: 15 more columns]
